# Supplementary material for: Mendelian randomization study revealed a gut microbiota-neuromuscular junction axis in myasthenia gravis
Source: Sci Rep. 2024 Jan 30;14:2473. doi: 10.1038/s41598-024-52469-7 (PMC10827739; doi:10.1038/s41598-024-52469-7)
Supplement: Supplementary file 1 — Supplementary Tables. [file 41598_2024_52469_MOESM1_ESM.xlsx]

## Sheet: Table S1
	Table S1. Causal effects of MR Analysis between gut microbiota and MG
	Level	Exposure	nSNP	Method	OR	OR_lci95	OR_uci95	P value
	phylum	Actinobacteria id.400	13	Inverse variance weighted	0.6021	0.4045	0.8961	0.0124
				Weighted median method	0.586	0.3432	1.0007	0.0502
				MR-Egger regression	0.5326	0.1033	2.7442	0.4672
				Weighted mode method	0.5233	0.2185	1.253	0.1716
				Simple mode method	0.4574	0.1788	1.1696	0.1284
	phylum	Lentisphaerae id.2238	9	Inverse variance weighted	1.3186	1.0331	1.6829	0.0262
				Weighted median method	1.2241	0.8667	1.7287	0.2508
				MR-Egger regression	0.8704	0.3491	2.1699	0.7745
				Weighted mode method	1.1847	0.6584	2.1316	0.587
				Simple mode method	1.1954	0.7056	2.0251	0.5255
	class	Gammaproteobacteria id.3303	6	Inverse variance weighted	0.5874	0.3565	0.9677	0.0367
				Weighted median method	0.6166	0.3262	1.1653	0.1365
				MR-Egger regression	0.7737	0.1692	3.5385	0.7575
				Weighted mode method	0.6134	0.2679	1.4042	0.2997
				Simple mode method	0.5532	0.2375	1.2885	0.2283
	class	Lentisphaeria id.2250	8	Inverse variance weighted	1.3059	1.0068	1.6937	0.0442
				Weighted median method	1.171	0.8226	1.667	0.3807
				MR-Egger regression	0.8645	0.3426	2.1813	0.7682
				Weighted mode method	1.0935	0.605	1.9764	0.7756
				Simple mode method	1.1037	0.6065	2.0086	0.7559
	order	Mollicutes RF9 id.11579	10	Inverse variance weighted	1.424	1.0149	1.998	0.0407
				Weighted median method	1.3717	0.8627	2.1809	0.1815
				MR-Egger regression	1.6786	0.6544	4.3059	0.3125
				Weighted mode method	1.2981	0.6597	2.5544	0.4692
				Simple mode method	1.7776	0.8359	3.7802	0.1692
	order	Victivallales id.2254	8	Inverse variance weighted	1.3059	1.0068	1.6937	0.0442
				Weighted median method	1.171	0.8193	1.6737	0.8361
				MR-Egger regression	0.8645	0.3426	2.1813	0.7682
				Weighted mode method	1.0935	0.6349	1.8834	0.7564
				Simple mode method	1.1037	0.6096	1.9982	0.7539
	family	Defluviitaleaceae id.1924	8	Inverse variance weighted	0.695	0.485	0.9957	0.0473
				Weighted median method	0.7198	0.4571	1.1336	0.156
				MR-Egger regression	0.4634	0.102	2.1053	0.3577
				Weighted mode method	0.6979	0.3498	1.3923	0.3413
				Simple mode method	0.6102	0.2973	1.2522	0.22
	family	Family XIII id.1957	10	Inverse variance weighted	0.614	0.4115	0.9162	0.0169
				Weighted median method	0.5379	0.4211	0.9009	0.0184
				MR-Egger regression	0.3082	0.087	1.0923	0.1057
				Weighted mode method	0.5423	0.2537	1.1593	0.1488
				Simple mode method	0.5669	0.2377	1.3516	0.2324
	family	Peptococcaceae id.2024	9	Inverse variance weighted	0.6979	0.505	0.9645	0.0293
				Weighted median method	0.7735	0.4998	1.197	0.249
				MR-Egger regression	0.8885	0.4138	1.9078	0.7706
				Weighted mode method	0.9303	0.546	1.5848	0.7971
				Simple mode method	0.5955	0.2963	1.1969	0.1837
	family	unknown family id.1000005471	10	Inverse variance weighted	1.424	1.0149	1.998	0.0407
				Weighted median method	1.3717	0.849	2.2159	0.1965
				MR-Egger regression	1.6786	0.6544	4.3059	0.3125
				Weighted mode method	1.2981	0.716	2.3534	0.4122
				Simple mode method	1.7776	0.8769	3.6033	0.1449
	genus	Faecalibacterium id.2057	9	Inverse variance weighted	1.7625	1.2196	2.5472	0.0025
				Weighted median method	1.469	0.8703	2.4792	0.1498
				MR-Egger regression	1.4619	0.7153	2.9876	0.3323
				Weighted mode method	1.413	0.7635	2.6149	0.3029
				Simple mode method	3.0232	1.3964	6.5452	0.0229
	genus	unknown genus id.1000005472	10	Inverse variance weighted	1.424	1.0149	1.998	0.0407
				Weighted median method	1.3717	0.8734	2.1542	0.1699
				MR-Egger regression	1.6786	0.6544	4.3059	0.3125
				Weighted mode method	1.2981	0.6676	2.5238	0.4614
				Simple mode method	1.7776	0.8477	3.7274	0.1621

## Sheet: Table S2
	Table S2. Instrumental variables (IVs) of 12 gut microbiota significantly associated with MG.
	ID	Level	Exposure	SNP	effect_allele.exposure	other_allele.exposure	effect_allele.outcome	other_allele.outcome	beta.exposure	beta.outcome	se.exposure	se.outcome	pval.exposure	pval.outcome	R2	F statistic
	ebi-a-GCST90017110	phylum	Actinobacteria id.400	rs12528285	C	T	C	T	0.0809469	-0.0868	0.0180784	0.0671	7.55e-06	0.195807	5.91e-05	20.0484
				rs13192624	T	C	T	C	-0.0522862	0.0464	0.0117742	0.0405	8.96e-06	0.251928	5.81e-05	19.7202
				rs1397793	A	G	A	G	0.0521387	-0.0257	0.0111587	0.0377	2.98e-06	0.49543	6.44e-05	21.832
				rs4429415	C	T	C	T	0.0581908	-0.0097	0.0111343	0.0384	1.73e-07	0.800574	8.05e-05	27.3138
				rs55888705	A	G	A	G	0.0534221	-0.0325	0.0109975	0.0373	1.19e-06	0.383583	6.96e-05	23.5968
				rs6496870	C	T	C	T	-0.0510777	0.033	0.0113809	0.0386	7.19e-06	0.392594	5.94e-05	20.1423
				rs6743026	T	C	T	C	0.0589446	-0.0628	0.0134622	0.0513	1.19e-05	0.220888	5.65e-05	19.1715
				rs74037001	G	A	G	A	-0.0819391	0.1333	0.0165334	0.0531	7.2e-07	0.012061	7.24e-05	24.5617
				rs75211493	G	A	G	A	0.0840786	0.013	0.0184739	0.069	5.33e-06	0.850559	6.11e-05	20.7135
				rs80124826	T	C	T	C	-0.124191	-0.0004	0.0278566	0.0761	8.26e-06	0.995806	5.86e-05	19.8758
				rs8047955	G	A	G	A	-0.0521115	-0.0243	0.0111192	0.0388	2.78e-06	0.531126	6.47e-05	21.9644
				rs857444	C	T	C	T	0.0507315	-0.0462	0.0109885	0.0383	3.9e-06	0.227715	6.28e-05	21.3147
				rs9833771	C	T	C	T	-0.0490077	-0.0061	0.0106564	0.037	4.25e-06	0.86905	6.23e-05	21.1499
	ebi-a-GCST90017115	phylum	Lentisphaerae id.2238	rs11770843	C	T	C	T	0.111896	0.0121	0.0234776	0.0429	1.88e-06	0.777904	6.7e-05	22.7155
				rs2031282	A	G	A	G	0.120412	-0.01	0.0270263	0.0477	8.38e-06	0.833946	5.85e-05	19.8503
				rs2731834	G	C	G	C	-0.109935	-0.0043	0.0236848	0.0427	3.46e-06	0.919787	6.35e-05	21.5443
				rs2825714	A	G	A	G	-0.138226	-0.0709	0.0289096	0.0537	1.74e-06	0.186736	6.74e-05	22.861
				rs60995569	T	G	T	G	-0.16062	-0.0587	0.0336806	0.0618	1.85e-06	0.342194	6.7e-05	22.7426
				rs62570196	C	T	C	T	-0.217203	-0.0496	0.0439621	0.0759	7.78e-07	0.51344	7.2e-05	24.4104
				rs72640280	A	G	A	G	0.220185	0.0279	0.0485947	0.0837	5.87e-06	0.738883	6.05e-05	20.5304
				rs73113483	T	A	T	A	-0.131681	-0.0602	0.0288503	0.0542	5.01e-06	0.266697	6.14e-05	20.8327
				rs77599476	A	G	A	G	0.229981	-0.0487	0.0479918	0.0786	1.65e-06	0.535526	6.77e-05	22.9641
	ebi-a-GCST90016917	class	Gammaproteobacteria id.3303	rs11181912	G	A	G	A	-0.0579153	-0.0017	0.0118796	0.0391	1.09e-06	0.96532	7.01e-05	23.7675
				rs12404135	A	G	A	G	-0.0788843	0.053	0.0172415	0.0506	4.76e-06	0.294901	6.17e-05	20.933
				rs6706173	A	C	A	C	0.074251	-0.0365	0.0146392	0.0482	3.94e-07	0.448893	7.58e-05	25.7259
				rs75101789	C	T	C	T	0.0729012	-0.0563	0.0163003	0.0529	7.74e-06	0.287205	5.9e-05	20.0022
				rs79795896	A	G	A	G	-0.15921	0.0578	0.0351373	0.0763	5.87e-06	0.448729	6.05e-05	20.5307
				rs9494710	C	T	C	T	-0.0549673	0.0615	0.0120924	0.0374	5.48e-06	0.100097	6.09e-05	20.6625
	ebi-a-GCST90016918	class	Lentisphaeria id.2250	rs1002941	A	G	A	G	-0.105025	-0.0682	0.0233484	0.0414	6.85e-06	0.099488	5.96e-05	20.2335
				rs11770843	C	T	C	T	0.109431	0.0121	0.0234879	0.0429	3.18e-06	0.777904	6.4e-05	21.7066
				rs17114848	G	A	G	A	0.152377	0.1294	0.0324332	0.0542	2.62e-06	0.016966	6.51e-05	22.0729
				rs2031282	A	G	A	G	0.122368	-0.01	0.0270329	0.0477	5.99e-06	0.833946	6.04e-05	20.4904
				rs2825714	A	G	A	G	-0.13741	-0.0709	0.0289246	0.0537	2.03e-06	0.186736	6.65e-05	22.5685
				rs62570196	C	T	C	T	-0.21635	-0.0496	0.0439866	0.0759	8.72e-07	0.51344	7.13e-05	24.1921
				rs72640280	A	G	A	G	0.220207	0.0279	0.0486196	0.0837	5.92e-06	0.738883	6.05e-05	20.5135
				rs77599476	A	G	A	G	0.230292	-0.0487	0.0480168	0.0786	1.62e-06	0.535526	6.78e-05	23.0023
	ebi-a-GCST90017103	order	Mollicutes RF9 id.11579	rs11779863	G	A	G	A	-0.0772768	0.0098	0.0172171	0.0442	7.18e-06	0.824532	5.94e-05	20.1455
				rs12566890	T	G	T	G	-0.103134	-0.0918	0.0241775	0.0686	1.99e-05	0.180834	5.36e-05	18.1962
				rs13100746	C	T	C	T	0.0638979	0.0473	0.0142685	0.0374	7.53e-06	0.205977	5.91e-05	20.0547
				rs17235252	T	C	T	C	-0.122002	-0.1269	0.0255463	0.0658	1.79e-06	0.053784	6.72e-05	22.8075
				rs3932485	C	T	C	T	0.0626209	-0.0367	0.0141623	0.0374	9.79e-06	0.326453	5.76e-05	19.5511
				rs515984	C	T	C	T	0.0875451	0.012	0.0190685	0.0497	4.41e-06	0.809207	6.21e-05	21.0781
				rs638542	A	G	A	G	0.070592	0.0264	0.0157049	0.0417	6.96e-06	0.526673	5.96e-05	20.2041
				rs74603314	T	C	T	C	0.230767	0.0414	0.0489701	0.0849	2.45e-06	0.62581	6.55e-05	22.2068
				rs76373661	G	A	G	A	0.0908218	0.0624	0.0202986	0.0543	7.67e-06	0.250485	5.9e-05	20.0193
				rs949341	A	G	A	G	-0.0656602	-0.0316	0.0147216	0.0388	8.19e-06	0.415397	5.86e-05	19.8927
	ebi-a-GCST90017109	order	Victivallales id.2254	rs1002941	A	G	A	G	-0.105025	-0.0682	0.0233484	0.0414	6.85e-06	0.099488	5.96e-05	20.2335
				rs11770843	C	T	C	T	0.109431	0.0121	0.0234879	0.0429	3.18e-06	0.777904	6.4e-05	21.7066
				rs17114848	G	A	G	A	0.152377	0.1294	0.0324332	0.0542	2.62e-06	0.016966	6.51e-05	22.0729
				rs2031282	A	G	A	G	0.122368	-0.01	0.0270329	0.0477	5.99e-06	0.833946	6.04e-05	20.4904
				rs2825714	A	G	A	G	-0.13741	-0.0709	0.0289246	0.0537	2.03e-06	0.186736	6.65e-05	22.5685
				rs62570196	C	T	C	T	-0.21635	-0.0496	0.0439866	0.0759	8.72e-07	0.51344	7.13e-05	24.1921
				rs72640280	A	G	A	G	0.220207	0.0279	0.0486196	0.0837	5.92e-06	0.738883	6.05e-05	20.5135
				rs77599476	A	G	A	G	0.230292	-0.0487	0.0480168	0.0786	1.62e-06	0.535526	6.78e-05	23.0023
	ebi-a-GCST90016934	family	Defluviitaleaceae id.1924	rs112893842	T	C	T	C	0.110761	0.0834	0.0232545	0.0586	1.90743e-06	0.154676	6.68724e-05	22.6861
				rs1582238	C	T	C	T	-0.0801923	0.0259	0.0167061	0.0374	1.58522e-06	0.488615	6.79206e-05	23.0417
				rs17051335	C	T	C	T	-0.134314	0.108	0.0292201	0.0705	4.29378e-06	0.125543	6.22828e-05	21.129
				rs540220	C	T	C	T	0.123954	-0.0538	0.0289814	0.0716	1.89413e-05	0.452414	5.39231e-05	18.2929
				rs55658617	T	C	T	C	0.177314	-0.0339	0.0361844	0.0702	9.5696e-07	0.629162	7.07829e-05	24.0128
				rs72731813	C	T	C	T	-0.149751	0.1369	0.0293415	0.0616	3.33029e-07	0.0262561	7.67817e-05	26.048
				rs9608282	T	G	T	G	0.139014	-0.0045	0.0299429	0.0631	3.43991e-06	0.943147	6.35357e-05	21.5541
				rs9725395	A	G	A	G	-0.138357	0.1114	0.0295185	0.068	2.77065e-06	0.101373	6.47592e-05	21.9692
	ebi-a-GCST90016939	family	Family XIII id.1957	rs10404377	A	C	A	C	0.0503183	-0.0156	0.011165	0.0368	6.58e-06	0.671629	5.99e-05	20.3112
				rs118170811	A	G	A	G	0.151619	-0.17	0.0317112	0.0981	1.74e-06	0.083109	6.74e-05	22.8603
				rs12904405	A	G	A	G	-0.0851896	0.0365	0.0192688	0.0663	9.82e-06	0.581957	5.76e-05	19.5463
				rs1887048	G	A	G	A	0.0579979	0.0246	0.0129602	0.0435	7.64e-06	0.571722	5.9e-05	20.0263
				rs3098182	T	G	T	G	-0.0508511	0.031	0.011014	0.0374	3.89e-06	0.407174	6.28e-05	21.3162
				rs4293737	A	G	A	G	-0.112091	0.0734	0.0271305	0.0457	3.6e-05	0.108246	5.03e-05	17.0697
				rs482905	G	T	G	T	0.0596528	-0.0489	0.012717	0.0426	2.72e-06	0.251015	6.49e-05	22.0035
				rs6501525	A	G	A	G	0.0561559	-0.006	0.0115587	0.0376	1.18e-06	0.873216	6.96e-05	23.6033
				rs6797051	C	T	C	T	-0.0805985	0.0511	0.0171364	0.0554	2.56e-06	0.356329	6.52e-05	22.1215
				rs7514702	T	C	T	C	-0.0663236	0.0073	0.0141626	0.0454	2.83e-06	0.872256	6.46e-05	21.9306
	ebi-a-GCST90016945	family	Peptococcaceae id.2024	rs117452796	A	G	A	G	-0.257982	0.0087	0.0549569	0.0778	2.68e-06	0.910962	6.5e-05	22.0361
				rs12144792	C	T	C	T	0.064399	-0.0253	0.0141246	0.0387	5.13e-06	0.513275	6.13e-05	20.7877
				rs12634826	T	G	T	G	-0.0739885	0.0783	0.0150931	0.0402	9.48e-07	0.051444	7.08e-05	24.031
				rs12992764	T	G	T	G	0.0684213	-0.0026	0.0141137	0.0374	1.25e-06	0.944577	6.93e-05	23.5018
				rs150600492	A	C	A	C	0.135774	-0.1216	0.0289757	0.0775	2.79e-06	0.11664	6.47e-05	21.9566
				rs35703006	G	T	G	T	0.0812655	0.0096	0.0164355	0.0455	7.63e-07	0.832896	7.21e-05	24.4482
				rs4990837	G	A	G	A	-0.0910387	0.0662	0.0185869	0.0524	9.68e-07	0.20646	7.07e-05	23.9904
				rs75430375	C	T	C	T	-0.147941	0.0769	0.0317498	0.0762	3.17e-06	0.312885	6.4e-05	21.7118
				rs75898026	A	G	A	G	-0.0821779	0.039	0.0173541	0.0461	2.19e-06	0.39756	6.61e-05	22.4236
	ebi-a-GCST90016954	family	unknown family id.1000005471	rs11779863	G	A	G	A	-0.0772768	0.0098	0.0172171	0.0442	7.18e-06	0.824532	5.94e-05	20.1455
				rs12566890	T	G	T	G	-0.103134	-0.0918	0.0241775	0.0686	1.99e-05	0.180834	5.36e-05	18.1962
				rs13100746	C	T	C	T	0.0638979	0.0473	0.0142685	0.0374	7.53e-06	0.205977	5.91e-05	20.0547
				rs17235252	T	C	T	C	-0.122002	-0.1269	0.0255463	0.0658	1.79e-06	0.053784	6.72e-05	22.8075
				rs3932485	C	T	C	T	0.0626209	-0.0367	0.0141623	0.0374	9.79e-06	0.326453	5.76e-05	19.5511
				rs515984	C	T	C	T	0.0875451	0.012	0.0190685	0.0497	4.41e-06	0.809207	6.21e-05	21.0781
				rs638542	A	G	A	G	0.070592	0.0264	0.0157049	0.0417	6.96e-06	0.526673	5.96e-05	20.2041
				rs74603314	T	C	T	C	0.230767	0.0414	0.0489701	0.0849	2.45e-06	0.62581	6.55e-05	22.2068
				rs76373661	G	A	G	A	0.0908218	0.0624	0.0202986	0.0543	7.67e-06	0.250485	5.9e-05	20.0193
				rs949341	A	G	A	G	-0.0656602	-0.0316	0.0147216	0.0388	8.19e-06	0.415397	5.86e-05	19.8927
	ebi-a-GCST90017007	genus	Faecalibacterium id.2057	rs10927394	G	T	G	T	-0.232262	-0.0372	0.0512364	0.1011	5.81e-06	0.712909	6.06e-05	20.5494
				rs114946999	C	T	C	T	-0.0861565	-0.1075	0.01896	0.0688	5.52e-06	0.11817	6.09e-05	20.649
				rs11776390	T	C	T	C	-0.078354	-0.0319	0.017183	0.0556	5.12e-06	0.566143	6.13e-05	20.7934
				rs1271565	C	T	C	T	-0.0576251	0.0145	0.0119649	0.0406	1.46e-06	0.720985	6.84e-05	23.1956
				rs2835874	T	C	T	C	-0.0866356	-0.1246	0.0196496	0.0674	1.04e-05	0.064506	5.73e-05	19.4395
				rs6910935	G	A	G	A	-0.134864	-0.0866	0.0277032	0.0872	1.13e-06	0.320652	6.99e-05	23.6991
				rs75499067	C	T	C	T	0.227585	0.082	0.0465522	0.0829	1.01e-06	0.322593	7.05e-05	23.9005
				rs79656633	T	C	T	C	0.145631	0.1503	0.0323019	0.0705	6.53e-06	0.033014	5.99e-05	20.326
				rs9536330	T	C	T	C	-0.048317	-0.0568	0.010797	0.0378	7.64e-06	0.13293	5.9e-05	20.026
	ebi-a-GCST90017078	genus	unknown genus id.1000005472	rs11779863	G	A	G	A	-0.0772768	0.0098	0.0172171	0.0442	7.18e-06	0.824532	5.94e-05	20.1455
				rs12566890	T	G	T	G	-0.103134	-0.0918	0.0241775	0.0686	1.99e-05	0.180834	5.36e-05	18.1962
				rs13100746	C	T	C	T	0.0638979	0.0473	0.0142685	0.0374	7.53e-06	0.205977	5.91e-05	20.0547
				rs17235252	T	C	T	C	-0.122002	-0.1269	0.0255463	0.0658	1.79e-06	0.053784	6.72e-05	22.8075
				rs3932485	C	T	C	T	0.0626209	-0.0367	0.0141623	0.0374	9.79e-06	0.326453	5.76e-05	19.5511
				rs515984	C	T	C	T	0.0875451	0.012	0.0190685	0.0497	4.41e-06	0.809207	6.21e-05	21.0781
				rs638542	A	G	A	G	0.070592	0.0264	0.0157049	0.0417	6.96e-06	0.526673	5.96e-05	20.2041
				rs74603314	T	C	T	C	0.230767	0.0414	0.0489701	0.0849	2.45e-06	0.62581	6.55e-05	22.2068
				rs76373661	G	A	G	A	0.0908218	0.0624	0.0202986	0.0543	7.67e-06	0.250485	5.9e-05	20.0193
				rs949341	A	G	A	G	-0.0656602	-0.0316	0.0147216	0.0388	8.19e-06	0.415397	5.86e-05	19.8927

## Sheet: Table S3
	Table S3. Results of sensitivity analysis
	Level	Exposure	IVW_Q	IVW_Q_P	MR Egger_Q	MR Egger_Q_P	egger_intercept	pleiotropy_P	Outlier
	phylum	Actinobacteria id.400	8.46282	0.747999	8.43998	0.673433	0.00755673	0.882621	0
	phylum	Lentisphaerae id.2238	7.1661	0.518823	6.3108	0.503964	0.0632893	0.38583	0
	class	Gammaproteobacteria id.3303	1.72063	0.886291	1.57909	0.812545	-0.0219663	0.725864	0
	class	Lentisphaeria id.2250	7.09857	0.418689	6.23459	0.397313	0.0624844	0.397323	0
	order	Mollicutes RF9 id.11579	6.61683	0.676944	6.48229	0.593373	-0.0151971	0.723282	0
	order	Victivallales id.2254	7.09857	0.418689	6.23569	0.397313	0.0624844	0.397323	0
	family	Defluviitaleaceae id.1924	8.50159	0.290446	8.10473	0.230531	0.052015	0.607321	0
	family	Family XIII id.1957	3.58654	0.936463	2.32012	0.969592	0.0510291	0.293066	0
	family	Peptococcaceae id.2024	5.32688	0.722136	4.85987	0.677059	-0.0261131	0.516343	0
	family	unknown family id.1000005471	6.61683	0.676944	6.48229	0.593373	-0.0151971	0.723282	0
	genus	Faecalibacterium id.2057	6.11858	0.633951	5.76044	0.567984	0.0226177	0.568391	0
	genus	unknown genus id.1000005472	6.61683	0.676944	6.48229	0.593373	-0.0151971	0.723282	0
